# Supplementary material for: TNAP and EHD1 Are Over-Expressed in Bovine Brain Capillary Endothelial Cells after the Re-Induction of Blood-Brain Barrier Properties
Source: PLoS One. 2012 Oct 31;7(10):e48428. doi: 10.1371/journal.pone.0048428 (PMC3485243; doi:10.1371/journal.pone.0048428)
Supplement: Table S1 — DNA primers and conditions used to amplify mRNA. (XLSX) [file pone.0048428.s001.xlsx]

## Sheet: Feuil1
Additional table 1. DNA primers and conditions used to amplify mRNA.
mRNA	Species	Accession number	F/R	Sequence	Size (bp)	Ta (C°)	Cycle number
TNAP (ALPL)	Bos taurus	NM_176858.2	F	5'-gAAgTACATgTTCCCCAAgA-3'	265	55	30
			R	5'-CTCAgAgAgTgAAgggTCAg-3'
EHD1 (EHD1)	Bos taurus	NM_001015578.1	F	5'-TCAgCAgAgggTATgACTTT-3'	449	55	30
			R	5'-gAgggAgCTgATgATATACg-3'
β-Actin (ACTB)	Rattus norvegicus	NM_031144	F	5′-gAAgTACCCCATTgAACACg-3′	177	55	25
			R	5′-ggTCTCAAACATgATCTggg-3′
From left to right: cDNA targeted for amplification, species, accession numbers of cDNA from NCBI database, Forward (F) or Reverse (R) primer designation, 5′ to 3′ primer sequence, size in bp of the amplified cDNA band, annealing temperature in °C and number of cycles used to amplify cDNA.
